# Supplementary material for: Sarm1 knockout prevents type 1 diabetic bone disease in females independent of neuropathy
Source: JCI Insight. 2024 Jan 4;9(4):e175159. doi: 10.1172/jci.insight.175159 (PMC11143934; doi:10.1172/jci.insight.175159)
Supplement: Supporting data values [file jciinsight-9-175159-s115.xlsx]

## Sheet: Fig. 1A
Week	Control												T1D - Moderate											T1D - Severe
1	201	161	230	141	220	163	276	181	168	164	161		327	407	456	294	392	439	459	497	493	436		442	600	441	468	431	432	485	480	600	503
3	164	184	191	127	148	167	217	161	173	182	201		354	396	445	324	480	476	413	445	600	599		538	600	600	561	600	600	525	600	600	600
7	171	147	157	138	128	165	136	143	171	173	201		215	318	259	178	361	513	455	459	507	464		455	600	600	600	594	600	542	600	593	600
11	171	160	145	135	165	163	179	173	156	193	188		170	171	290	175	308	239	259	504.5	544	449		520	526	600	568	599	600	560	534	595	600
15	158	168	135	130	139	140	157	166	145	177	190		253	277	369	234	230	351	319	362	384	205		600	581	600	481	432	600	562	587	501	494

## Sheet: Fig. 1B
Control	T1D - Moderate	T1D - Severe
121	152	487
115	164	545
112	167	505
115	104	460
169	203	485
128	131	600
185	123	427
199	260	380
160	282	487
167		383
145

## Sheet: Fig. 1C
Control	T1D - Moderate	T1D - Severe
807	258	176
429	207	110
469	256	101
390	454	128
488	259	91
431	230	122
296	317	124
419	99
318	196
460
336

## Sheet: Fig. 1D
Week	Control												T1D - Moderate										T1D - Severe
1	23.1	24.9	23.4	26	23.7	24.1	23.7	24.2	27.5	26.4	25.9		25.6	23.5	22.4	24.3	20.5	21	22.9	23.1	23.2		24.8	19.1	18.7	21.1	21.4	20	24.5	22.5	21.1	21.2
3	23	25.1	23.9	26.2	23.8	24	23.8	24.8	27.8	26.9	26.6		25.7	23.5	23	24.2	21.3	21.5	22.7	23.9	24.9		26	19.3	18.6	20.2	21.1	20.6	23.4	22.5	21.1	20.7
7	23.7	26.2	24.5	26.6	24.5	24.7	24.9	25.2	28.5	28.1	28.7		25.9	24.3	23.7	24.6	22.2	23.1	24.4	23.1	23.8		25.6	20.5	18.8	19.7	22.1	20.1	23.6	23.3	20.8	19.5
11	24.1	26.9	26	27.9	25.3	27.3	25.9	26.9	29.4	28.3	29.7		26.7	25.4	24	24.4	23.7	23.1	24.9	24.2	23.8		27.1	20.6	21.1	21	22.6	20.5	24.1	23	20.9	20.3
15	24.5	27.4	24.9	28.6	25.7	27.3	26.9	26.9	28.8	27.6	29.2		26.7	24.7	24.1	26.3	23.1	23.6	25.3	23.6	24.7		26.9	22.3	21.9	22.4	22.1	19.8	24.5	24.4	19.9	19.2

## Sheet: Fig. 1E
Control	T1D - Moderate	T1D - Severe
19.3914	18.4902	19.1769
17.2553	16.5792	15.9821
20.6943	18.0995	14.9161
18.0358	16.7308	19.0038
19.4936	15.2256	15.8885
18.4915	18.5436	15.1833
18.2602	16.0956	16.7903
19.8534	16.6245	15.7809
18.6338	16.4294	16.9035
18.7118		15.8771

## Sheet: Fig. 1F
Control	T1D - Moderate	T1D - Severe
5.189	5.3587	4.9866
5.7006	5.3093	2.7622
3.6899	5.2889	3.5436
3.8347	4.6113	4.0092
4.2172	6.9602	3.235
4.987	4.2084	3.0518
4.9184	5.3697	5.2306
5.8217	5.6318	3.0936
5.8436	5.4661	3.0799
7.3936		3.2701

## Sheet: Fig. 1G
Control	T1D - Moderate	T1D - Severe
40.7	38.2	39.7
39.2	38	43.2
40	40.4	41.6
36.9	36.8	42.3
38.5	38.6	44.1
37	37.6	41.8
38.7	36.6	42.9
34	41.9	40.3
40.1	40.7	39.1
39.8		37.2
39

## Sheet: Fig. 1H
Control	T1D - Moderate	T1D - Severe
2.207	2.928	2.3105
3.182	2.9575	3.635
2.7115	1.4285	1.8115
2.4635	4.9595	2.8815
3.8465	1.9395	1.5485
3.719	2.6355	2.3115
1.81	2.963	1.918
2.856	3.6605	1.4905
4.134	2.655	0.8495
4.422		2.411
3.5135

## Sheet: Fig. 1I
Control	T1D - Moderate	T1D - Severe
1.35	1.25	1.2
1.35	1.2	1.25
1.15	1.35	1.2
1.15	1.35	1.45
1.15	1.2	1.65
1.05	1.4	1.7
1.25	1.65	1.5
1.2	1.25	1.4
1.05	1.05	1.3
1.1		1.35
1.15

## Sheet: Fig. 1J
Control	T1D - Moderate	T1D - Severe
0.26017	0.23786	0.25531
0.25632	0.24851	0.16511
0.25062	0.28231	0.19039
0.26946	0.26715	0.20363
0.24182	0.26855	0.21707
0.23491	0.15016	0.13848
0.22837	0.20764	0.17866
0.21943	0.20614	0.16034
0.26641	0.21021	0.18782
0.2092		0.18702
0.20191

[truncated: 85 more sheets: Fig. 1K, Fig. 1L, Fig. 2A, Fig. 2B, Fig. 2C, Fig. 2D, Fig. 2E, Fig. 2F, Fig. 2G, Fig. 3A, Fig. 3B, Fig. 3C, Fig. 3D, Fig. 4B, Fig. 4C, Fig. 4D, Fig. 4E, Fig. 4F, Fig. 4G, Fig. 4H …]
